# Supplementary material for: Chemical Source Profiles and Toxicity Assessment of Urban Fugitive Dust PM2.5 in Guanzhong Plain, China
Source: Toxics. 2023 Aug 7;11(8):676. doi: 10.3390/toxics11080676 (PMC10458601; doi:10.3390/toxics11080676)
Supplement: Supplementary file 1 [file toxics-11-00676-s001.zip]

Archive with 1 entries (1 files):
- toxics-2545499-supplementary.pdf
